# Supplementary material for: Understanding the genetic basis of resistance to maydis leaf blight and maturity-related traits in corn
Source: Front Plant Sci. 2025 Mar 26;16:1551940. doi: 10.3389/fpls.2025.1551940 (PMC11979256; doi:10.3389/fpls.2025.1551940)
Supplement: Supplementary file 3 [file DataSheet1.csv]

Delhi
Location: Latitude 28.6815 Longitude 77.2246
PARAMETER	YEAR	JAN	FEB	MAR	APR	MAY	JUN	JUL	AUG	SEP	OCT	NOV	DEC	ANN
Precipitation (mm/day)	2022	2.43	0.99	0	0	1.34	1.74	4.72	1.9	8.57	4.27	0	0	2.16
Relative Humidity (%)	2022	74.09	61.49	40.9	17.24	26.54	32.32	61.12	65.44	68.82	72.38	68.06	56.33	53.73
Temperature maximum ( C )	2022	23.64	27.85	41.26	46.22	47.49	46.01	41.95	39.32	39.97	32.88	29.82	27.48	47.49
Temperature minimum ( C )	2022	3.37	5.05	9.13	18.09	23.01	25.16	26.31	25.24	21.98	14.06	7.77	4.18	3.37
